# Supplementary material for: Estimating the Associated Burden of Illness and Healthcare Utilization of Newly Diagnosed Patients Aged ≥65 with Mantle Cell Lymphoma (MCL) in Ontario, Canada
Source: Curr Oncol. 2023 Jun 8;30(6):5529–45. doi: 10.3390/curroncol30060418 (PMC10297405; doi:10.3390/curroncol30060418)
Supplement: Supplementary file 1 [file curroncol-30-00418-s001.zip]

Archive with 1 entries (1 files):
- curroncol-2298938-supplementary.pdf
